# Supplementary material for: A Novel 3D Hierarchical Plasmonic Functional Cu@Co3O4@Ag Array as Intelligent SERS Sensing Platform with Trace Droplet Rapid Detection Ability for Pesticide Residue Detection on Fruits and Vegetables
Source: Nanomaterials (Basel). 2021 Dec 20;11(12):3460. doi: 10.3390/nano11123460 (PMC8705477; doi:10.3390/nano11123460)
Supplement: Supplementary file 1 [file nanomaterials-11-03460-s001.zip]

Archive with 1 entries (1 files):
- nanomaterials-1504092-supplementary.pdf
